# Supplementary material for: Characteristics of E-Scooter-Related Maxillofacial Injuries over 2019–2022—Retrospective Study from Poznan, Poland
Source: J Clin Med. 2023 May 26;12(11):3690. doi: 10.3390/jcm12113690 (PMC10253345; doi:10.3390/jcm12113690)
Supplement: Supplementary file 1 [file jcm-12-03690-s001.zip]

Archive with 1 entries (1 files):
- jcm-2355877-supplementary.pdf
